# Supplementary material for: Semaphorin7A patterns neural circuitry in the lateral line of the zebrafish
Source: eLife. 2024 Aug 12;12:RP89926. doi: 10.7554/eLife.89926 (PMC11318972; doi:10.7554/eLife.89926)
Supplement: Figure 1—source data 1. [file elife-89926-fig1-data1.zip]

Archive with 3 entries (3 files):
- GPI_Sec_pvalb8_s100t  (1).tif
- labelled raw unedited gel.pdf
- NUCLEIC_ACID_01112024_151443_(Nucleic Acid)_raw (1).tif
